# Supplementary material for: Synthesis and Characterization of Activated Biocarbons Produced from Avocado Seeds Using the Non-Toxic and Environmentally Friendly Activating Agent K2CO3 for CO2 Capture
Source: Molecules. 2025 Dec 4;30(23):4658. doi: 10.3390/molecules30234658 (PMC12693009; doi:10.3390/molecules30234658)
Supplement: Supplementary file 1 [file molecules-30-04658-s001.zip]

Archive with 1 entries (1 files):
- molecules-4010830-supplementary.pdf
